# Supplementary material for: Microparticles Based on Chitosan/Xanthan Gum Polyelectrolyte Complex Modulate the Anti-Inflammatory and Antinociceptive Effects of Ibuprofen and Escin
Source: Mar Drugs. 2026 Jun 26;24(7):225. doi: 10.3390/md24070225 (PMC13413384; doi:10.3390/md24070225)
Supplement: Supplementary file 1 [file marinedrugs-24-00225-s001.zip]

Archive with 1 entries (1 files):
- marinedrugs-4356845-supplementary.pdf
